# Supplementary material for: Lighting-Up the Far-Red Fluorescence of RNA-Selective Dyes by Switching from Ortho to Para Position
Source: Int J Mol Sci. 2023 Mar 2;24(5):4812. doi: 10.3390/ijms24054812 (PMC10003335; doi:10.3390/ijms24054812)
Supplement: Supplementary file 1 [file ijms-24-04812-s001.zip]

Archive with 1 entries (1 files):
- ijms-2151251-supplementary.pdf
